# Supplementary material for: Wine Storage at Cellar vs. Room Conditions: Changes in the Aroma Composition of Riesling Wine
Source: Molecules. 2021 Oct 16;26(20):6256. doi: 10.3390/molecules26206256 (PMC8540336; doi:10.3390/molecules26206256)
Supplement: Supplementary file 1 [file molecules-26-06256-s001.zip]

Archive with 1 entries (1 files):
- molecules-1281439-supplementary.pdf
